# Supplementary material for: Mercury transport and human exposure from global marine fisheries
Source: Sci Rep. 2018 Apr 30;8:6705. doi: 10.1038/s41598-018-24938-3 (PMC5928114; doi:10.1038/s41598-018-24938-3)
Supplement: Supplementary file 2 — Supplementary Table S4 [file 41598_2018_24938_MOESM2_ESM.xlsx]

## Sheet: Supplementary Table 4
Supplementary Table 4. Per capita methylmercury (MeHg) weekly intake (WI; μg of MeHg / kg of body mass (BM) / week) of marine fish and seafood between 1961 and 2011 for each country based on data of fish and seafood supply available for food consumption from the FAO.
Country 1	Status 2	Year 3
		1961	1962	1963	1964	1965	1966	1967	1968	1969	1970	1971	1972	1973	1974	1975	1976	1977	1978	1979	1980	1981	1982	1983	1984	1985	1986	1987	1988	1989	1990	1991	1992	1993	1994	1995	1996	1997	1998	1999	2000	2001	2002	2003	2004	2005	2006	2007	2008
Maldives	SIDS	1.67448	2.45236	2.40203	3.11877	12.3118	13.1249	15.0904	14.0874	10.4422	20.2613	15.7722	11.1708	17.4429	17.09	15.4217	16.1922	11.143	12.3301	11.7706	12.4405	15.3439	13.6854	20.2796	24.3358	25.1783	21.4794	21.1956	26.1626	18.2352	15.5829	14.8284	22.0908	25.8769	28.0579	21.9911	22.7013	21.9381	25.3127	30.5163	26.5752	28.2878	29.0773	17.5612	14.1865	25.1456	15.8373	21.773	21.7126
Kiribati	SIDS, LDC	3.80164	4.38282	4.3219	4.50117	4.61381	5.16992	5.09498	5.06037	4.99441	4.80797	4.79905	4.74321	4.73491	5.09069	5.03094	5.1155	4.99309	5.28204	5.15799	5.15815	3.87505	3.82414	5.15967	7.25423	7.4091	7.42448	7.31267	7.08566	7.22227	7.11765	7.19648	7.43904	7.74984	7.69198	8.0511	7.6561	7.43281	7.17285	7.68157	7.27948	6.98265	7.25867	7.65884	7.0377	7.71915	7.45199	7.88161	8.56944
Iceland		3.58805	4.05463	3.14526	3.5589	4.07783	5.96308	4.90721	4.34395	4.48451	8.7148	6.91316	7.31533	4.75701	3.93499	7.30925	8.61982	6.58314	9.13112	10.6339	10.7882	9.63506	7.49777	8.1667	6.38709	8.57927	11.7158	8.71002	6.18781	5.90459	5.28445	5.89455	7.66155	8.03024	9.35094	5.26249	4.24194	4.36014	5.84376	5.88503	5.3618	4.49868	4.67379	6.45565	8.48493	8.92075	8.43644	7.64346	8.48601
Samoa	SIDS, LDC	4.55238	4.46982	4.32122	4.21598	4.08285	4.02609	3.93608	4.04854	3.58806	3.84213	5.07872	4.14495	3.3269	3.692	3.72686	2.92081	2.95293	2.08409	3.89185	3.55596	5.20861	4.99567	4.4031	4.5555	4.72857	3.83829	4.52503	4.32618	4.3596	3.35549	3.425	4.07179	3.62505	3.5721	4.1694	5.79515	6.59141	6.91615	6.99868	7.25654	7.76483	7.45904	7.09067	6.33336	6.28508	5.59553	5.35446	6.24742
Malaysia		2.3729	2.45885	2.64178	2.2854	2.19377	2.58076	2.88347	3.23733	2.74065	2.53075	2.6907	2.33316	3.06133	3.79486	3.77275	3.84126	4.88718	5.09214	4.94283	4.10039	4.87601	5.10866	4.96912	5.76183	5.05991	4.84078	5.03684	4.46626	4.77555	4.96255	5.16591	5.47436	5.29157	5.53445	6.31434	5.83013	6.32544	6.02784	6.99434	6.99812	6.70274	7.01431	6.67989	5.75692	6.5168	6.42903	6.74984	6.5945
Lithuania																																	1.97945	2.35928	2.10377	1.29019	3.29954	2.11057	2.29246	3.59841	3.90309	4.79249	4.67346	4.21773	4.6884	4.45182	4.32758	4.95956	5.03034
French Polynesia	SIDS	5.61046	6.10664	4.67071	5.53116	5.36475	5.33689	4.86137	5.86494	4.01975	4.50014	4.0182	4.12876	4.68782	4.6377	3.11778	3.9005	2.94028	4.35525	3.73345	3.88692	3.96343	3.69975	3.47778	3.67581	3.55899	3.52898	3.41135	3.82798	4.11599	4.77364	4.68869	4.27537	4.5546	5.23515	4.92738	5.43373	5.04242	5.23429	5.05168	5.11271	5.12745	4.98877	4.90767	5.10457	5.03627	4.89475	4.99217	5.04083
Barbados	SIDS	3.44738	3.43169	2.89653	2.17925	2.34774	3.59246	3.36022	2.47452	2.30475	2.70148	2.59019	2.53784	2.68275	2.99322	3.60103	4.11338	3.29811	4.11385	3.78909	2.9396	4.31389	3.38895	5.26538	4.96288	3.58106	3.74925	3.40716	4.08894	3.42238	3.57673	3.35145	3.56647	3.8864	3.55625	4.32953	4.10272	4.25051	3.59652	4.43834	4.61548	4.60813	4.88459	5.08461	4.50715	4.66985	4.37486	4.56956	4.75753
Republic of Korea		1.15459	1.24611	0.934378	1.16402	1.44606	1.4671	1.64463	1.56043	1.92668	1.16532	1.91459	2.61324	2.51308	3.22761	2.34162	3.37109	2.10015	2.3697	2.40978	2.26008	3.27277	3.34434	2.87492	3.69993	2.66251	3.46114	2.86394	2.74201	2.77214	2.7716	1.99224	2.53134	3.50607	3.86149	3.66586	3.85182	3.98543	3.93391	4.55091	4.02465	4.61848	4.53474	4.5376	4.67457	4.89623	4.92529	4.95075	4.61612
Vanuatu	SIDS, LDC	4.08015	4.26264	4.14803	4.45676	4.33604	4.49406	4.6839	5.03843	4.84185	5.3869	5.96374	5.649	5.63867	4.88415	3.88931	6.87533	6.75157	6.53986	5.66348	4.25174	4.42751	3.77461	3.65101	3.52516	3.76808	3.80918	3.1035	3.42743	2.78907	3.70966	2.7135	3.13395	2.94368	3.29812	3.54701	3.74139	3.87802	3.8715	3.88396	3.94737	3.77674	3.81444	3.9723	3.911	4.17734	4.39289	4.4763	4.61253
Fiji	SIDS	1.86946	1.62346	2.10963	2.34795	2.06787	1.98205	2.58895	2.4682	2.44461	2.22636	2.77444	2.60952	3.27283	2.93931	3.07465	3.05765	1.47176	2.96001	3.60531	3.48886	4.05787	4.55971	2.55303	2.91778	4.12001	3.78847	2.29645	3.35972	2.85192	2.42567	3.10021	1.91414	2.8208	2.33977	2.32462	1.52698	1.75605	2.00704	1.5028	2.41746	2.54334	3.06275	4.9308	4.48655	4.37083	4.28545	4.18172	4.14209
Sierra Leone	LDC	1.75052	2.11682	2.16035	2.45019	2.74119	3.00846	2.74677	1.78289	2.27615	2.48842	2.49776	3.31232	4.4006	4.13176	3.98226	3.38355	3.09051	2.78446	2.8564	3.1498	3.47469	2.09618	2.28604	2.05483	2.04389	1.92121	1.60404	1.56286	1.52316	1.43979	1.72937	1.72288	1.26345	1.07341	1.19502	1.18306	1.72127	1.72568	1.45183	1.67168	2.11532	2.07269	2.23376	3.35933	3.51531	3.3961	3.19557	4.62726
Japan		5.66554	5.36654	5.12224	5.11067	5.68712	5.3741	5.29852	5.424	4.99064	5.26981	5.78028	5.78774	5.98846	6.13584	6.05601	5.5999	5.58428	6.28371	5.73872	5.80417	5.7251	5.62799	6.2651	6.14696	6.31754	6.18176	5.81674	5.7255	5.90427	5.87683	5.8636	5.53331	5.61116	6.03741	5.58141	5.08341	4.86647	4.92027	4.95295	5.10612	5.75973	5.30639	5.33426	4.92963	4.97029	4.6776	4.50534	4.48868
Sri Lanka		2.84729	2.56534	2.7884	3.16814	2.65575	3.93806	2.6196	2.97528	2.93012	2.25816	1.75542	2.21863	1.61888	1.58136	1.43762	1.4763	1.50114	1.62201	2.05609	2.34045	1.94288	1.8639	1.84134	2.32429	2.10377	2.04057	2.13761	2.22913	2.04351	2.25874	2.62262	2.66254	2.40478	2.55237	2.94154	3.14836	3.51259	3.51948	3.5951	3.69747	3.37101	3.34832	3.70045	3.57627	2.7359	3.17167	3.41819	3.28262
Antigua and Barbuda	SIDS	3.41763	3.39853	3.33876	3.34868	3.453	3.39638	2.95398	2.48212	3.23739	2.9237	2.87945	3.26716	3.64332	3.38164	3.9221	3.7479	3.74078	3.43101	3.59482	3.71007	3.17132	2.85932	2.95728	3.68218	4.83089	5.11277	4.33175	4.00695	3.88789	2.64829	2.45294	3.76773	2.4368	2.36234	2.62702	2.5018	3.19558	2.36048	2.28003	2.68394	3.24082	3.00009	2.79711	3.48687	4.30877	4.46788	4.29279	4.5187
Ghana		1.72603	1.39888	1.38108	1.79167	1.22063	1.68597	2.22637	1.56358	2.24861	3.61897	4.57957	5.42876	3.92382	3.62639	3.97398	5.43439	4.54246	3.94587	2.96678	2.70342	2.64617	2.39157	2.67671	2.67627	2.81142	3.07957	3.66866	3.40181	3.56693	3.52633	3.14953	4.13293	3.49445	2.79831	2.95437	4.40082	5.02274	4.526	4.36475	4.61072	3.87605	3.6741	3.1304	4.47854	4.19619	4.37588	4.42921	3.84566
Grenada	SIDS	2.33952	2.83203	2.9061	3.25173	3.34773	3.60084	3.36696	2.76326	3.97402	4.08472	4.69462	4.56797	4.1359	4.0625	4.22414	4.8203	5.25023	5.09505	3.73115	3.73719	2.36117	2.56466	3.0067	3.32921	3.52558	4.61555	4.44988	4.16577	3.7183	4.24521	4.471	3.83153	3.74017	2.69314	2.48095	3.26027	2.4504	2.92535	2.46541	2.23744	4.50445	4.60713	5.06846	4.78333	4.46216	4.658	5.20378	5.077
Solomon Islands	SIDS, LDC	2.91445	3.52626	3.41694	3.3138	3.21771	4.37697	4.88668	4.72342	4.76696	5.16927	5.88504	5.30426	5.46072	5.53928	5.75185	6.04253	5.51856	6.0673	5.78412	5.76984	4.12205	5.8576	6.04913	5.44896	5.22198	5.3594	4.68513	4.81665	5.82484	5.66871	5.89834	4.24683	5.21033	4.51567	4.76899	6.19753	6.73504	6.43659	5.6208	4.25516	3.42919	3.79149	3.6508	3.92759	3.73914	3.6813	3.78434	4.10267
Sao Tome and Principe	SIDS, LDC	1.15904	1.00945	0.840494	1.34522	1.4905	2.93473	2.6108	1.88439	1.83165	2.1459	1.62826	1.44853	1.09017	0.797447	0.769397	0.639657	1.19165	1.37667	2.16285	2.23426	1.89786	2.76506	3.67364	4.82644	5.15691	3.64045	3.42204	4.46022	4.56969	4.84826	3.23276	3.29634	3.24318	4.25394	4.79906	4.62168	4.26866	4.59601	4.86033	4.2362	3.5779	3.76737	3.91744	4.12223	4.0198	3.92907	3.91947	4.02768
Saint Lucia	SIDS	1.72727	1.70856	1.69077	1.77943	1.76019	1.81912	1.87436	1.94765	1.9097	2.23954	2.58434	2.7342	2.56928	2.37287	2.44303	2.34081	2.428	2.53319	1.23913	1.22329	1.20351	1.42752	1.244	1.66707	1.73442	1.4215	1.35323	1.45472	1.71415	1.75039	1.95399	2.50147	2.6566	2.83723	2.66468	3.26602	3.31174	3.71987	3.9454	3.54791	3.47406	3.56673	3.49186	3.96321	4.52517	3.86709	3.69909	3.76147
Philippines		3.06049	2.82948	2.88165	3.04668	3.41295	3.38331	3.62858	4.04576	3.84955	4.29754	4.33752	4.44947	4.53635	4.59667	4.76608	4.14323	4.39215	4.0239	3.58057	3.42258	3.54026	3.69835	3.58891	3.39863	3.28739	3.45408	3.66923	3.79428	3.94754	4.07269	4.21938	4.11335	3.63624	3.60367	3.69139	3.45283	3.61692	3.43686	3.68726	3.5345	3.51792	3.67349	3.75774	3.74452	4.03853	3.93245	4.17012	4.08275
China, Hong Kong SAR		2.56865	2.43924	2.25253	2.1754	2.02886	1.86031	1.9347	2.55445	2.66516	3.48167	3.2204	3.48447	3.02734	3.41491	3.15263	2.65262	2.51473	2.49478	2.48764	2.25103	2.00345	2.10781	2.28919	2.25348	2.03361	2.23611	2.2287	2.62127	2.49751	2.8238	3.1151	3.32366	3.38832	3.1568	3.14014	3.27312	3.91786	3.22599	3.10043	3.54264	4.06396	3.90118	3.90065	4.21178	4.25002	4.05247	3.49076	3.78083
Gabon		2.81824	2.73726	2.81101	2.77279	3.04426	2.94909	2.72495	3.22196	3.34855	3.37929	3.50497	3.50224	3.9228	3.50867	4.93599	4.34665	5.06556	4.53655	5.17058	5.54822	5.57107	5.38634	4.87136	6.20579	5.80973	5.32601	5.65888	5.51666	4.86348	4.40567	4.39475	4.41915	5.88792	4.72612	4.6238	5.45522	5.3517	5.49556	4.99363	4.89736	4.71493	3.36434	3.66173	3.90507	3.68823	3.97527	3.88163	3.87716
Portugal		3.94065	3.90024	4.05285	4.60136	4.38526	4.05103	4.85833	3.97548	4.34803	4.70832	4.60326	4.3679	3.55261	3.53275	2.95429	2.98534	3.51996	2.49384	2.24897	2.50613	2.63151	2.51594	2.88807	3.25011	3.74164	3.72633	3.82379	3.97231	3.77388	3.87364	3.8947	3.71693	3.83709	3.73236	3.58647	3.82458	3.58433	4.01853	3.79817	3.37021	3.47852	3.5938	3.10075	3.17405	3.24089	3.64032	3.91356	3.47706
Dominica	SIDS	2.83311	3.61202	3.55342	3.50006	4.25228	3.41231	3.31172	3.40355	3.81067	3.03665	3.12725	3.52843	3.66216	3.79589	3.08642	3.08074	3.10303	2.62239	1.80135	2.63668	2.77968	3.3233	2.15533	2.60977	2.56132	2.44804	2.05427	2.14472	2.63764	3.18647	3.30243	3.56174	3.76589	3.086	4.04662	3.83686	3.09388	3.53419	5.13377	4.65589	4.29469	4.65077	3.87813	3.83767	3.29465	3.23014	3.87449	3.79684
China, Macao SAR		0.245329	0.420987	0.603884	0.838082	1.26171	1.71807	1.28215	1.66865	1.60937	2.05219	2.0712	2.58591	2.22644	2.95271	1.99206	1.46292	2.07211	1.70008	2.32131	3.0634	3.80352	2.64335	2.66765	3.31276	2.83354	2.50218	1.8336	1.63747	1.99628	2.12619	1.72363	1.78747	1.86783	2.09979	2.34856	2.17277	3.28953	3.14072	1.88841	2.00562	2.22163	2.4933	3.28081	3.10404	3.17537	3.5219	3.67169	3.52638
Gambia	LDC	1.35536	1.64782	1.62708	1.60154	1.6988	1.21299	1.25702	1.61396	1.22189	1.29686	1.33033	1.0149	1.71183	1.61994	1.50045	1.49281	1.48619	1.17195	0.62501	1.15528	1.5549	0.714355	1.86902	1.8012	1.72918	2.09597	1.07691	1.17063	2.58782	2.00449	3.51747	2.18828	2.61504	2.8073	2.60726	3.9088	3.95581	3.77008	3.86894	3.47617	3.45406	4.95006	4.29208	3.32886	2.8946	3.35203	3.43913	3.46299
Senegal	LDC	1.23677	1.26985	1.58821	1.93707	1.82721	1.7028	2.05998	1.33277	1.31785	1.32676	1.28903	1.30652	2.04934	2.40417	2.36278	2.43814	2.31759	2.28749	1.97955	1.91174	2.01147	1.72499	2.8334	2.62588	2.57882	2.68124	3.35663	4.10118	3.95854	4.11253	3.45986	4.78412	4.73457	3.72177	3.89384	3.7357	3.88574	3.91859	3.53421	4.23339	3.87665	3.46418	3.85322	4.0802	3.88782	3.20895	3.38695	3.92951
Myanmar	LDC	1.04219	1.00727	0.980476	0.962429	0.923518	0.849188	0.897788	0.898799	0.925145	1.29742	1.30082	1.30648	1.30987	1.16383	1.31214	1.32233	1.33365	1.35629	1.37554	1.39252	1.40837	1.38573	1.32764	1.36855	1.43015	1.51506	1.50878	1.53433	1.58769	1.57913	1.51969	1.49153	1.41695	1.39253	1.23517	1.00164	1.30845	1.38995	1.32687	1.7194	1.74154	1.74589	1.74092	1.93434	1.5935	1.99308	2.30781	2.64635
Saint Kitts and Nevis	SIDS	1.13138	1.13138	1.32091	1.34688	1.37478	1.60376	1.63743	1.67302	1.67302	2.1377	2.18676	3.77224	3.7453	3.87614	4.05371	5.02388	4.60154	4.77663	4.90128	5.39674	5.4054	5.64152	3.72069	3.91885	3.67835	3.28199	2.62933	2.89746	2.47283	2.34578	1.5147	1.1016	1.03825	0.741379	2.89284	3.5272	2.6817	1.53144	3.22791	3.76418	3.29923	3.65833	3.12897	3.13453	2.91118	3.24066	3.44598	3.38971
Indonesia		0.816937	0.79728	0.788981	0.815037	0.893629	0.941734	0.866733	0.89392	0.943448	0.917571	0.909821	0.917357	0.983305	1.04857	1.07181	1.09251	1.12408	1.13361	1.19171	1.24231	1.25097	1.30879	1.40587	1.46082	1.50116	1.51867	1.5083	1.57014	1.62765	1.60629	1.65731	1.75888	1.8028	1.90951	1.91125	1.99396	2.07398	2.14054	2.10431	2.2255	2.28409	2.23052	2.16084	2.20208	2.28971	2.35889	2.48417	2.54545
Malta		1.32866	1.22497	1.42158	1.27456	1.07986	1.13451	1.39432	1.08602	1.19952	1.48354	1.43056	1.58088	1.56886	1.89401	1.30292	1.23278	1.41406	1.33289	1.44301	2.07437	1.47856	1.16496	1.0735	0.964867	1.42127	1.37554	1.2184	1.24846	1.62141	1.53181	1.88645	2.14691	1.47102	2.15117	2.38995	2.41744	2.67859	2.72428	2.73889	2.80638	2.53331	2.66457	2.66593	3.1478	2.92075	2.93284	2.93458	2.88332
Côte d'Ivoire		1.55942	1.55962	1.54108	1.83281	1.70735	1.72179	1.90718	1.77954	1.90519	1.98227	2.51731	2.35497	2.10482	2.74983	2.38017	2.54184	1.9086	1.90835	2.24699	1.88627	2.36611	2.04	1.59988	1.87885	2.25545	2.65539	2.6266	3.06899	2.94727	2.80184	2.26565	2.52837	2.16585	1.74539	1.76822	1.85405	1.62904	1.92861	2.47149	1.62323	1.96244	1.85142	2.04564	1.84914	2.07997	2.07231	2.0605	2.48643
Finland		1.60523	1.77991	2.15749	1.86475	1.73389	1.55451	1.42683	2.13436	1.93989	2.12531	2.15268	2.00446	2.35035	2.45898	2.2821	2.30119	2.57103	2.09844	2.32337	2.55464	2.48044	2.57682	2.90996	2.87323	3.08993	2.9436	3.02377	3.26901	3.10041	2.79686	2.72464	3.05794	2.81915	2.90424	2.95337	3.01229	2.71523	2.83462	2.36656	3.06784	2.72474	2.7924	2.58162	2.51279	2.56717	2.60847	2.6555	2.4707
Jamaica	SIDS	2.44584	2.52716	2.90187	2.72367	2.5603	2.73363	2.65946	3.00858	2.96735	3.00875	2.73631	4.49999	2.82551	2.36832	2.43115	2.67582	1.80647	2.45272	3.1237	2.12442	2.08551	2.03751	1.66829	1.93872	1.6177	2.03851	2.08996	2.01446	1.96514	1.71371	1.76469	1.67564	1.89732	1.71688	1.89729	2.13325	2.09455	2.05674	2.3247	2.1341	2.49287	2.54871	2.71975	2.61647	2.82275	2.81898	3.16127	2.80631
Norway		2.88333	3.01525	3.04041	2.74515	3.23866	3.68669	2.85386	3.79544	3.01433	2.87354	3.02876	3.42886	4.55465	3.3712	4.07526	2.16451	2.01156	2.14305	2.05365	2.22522	2.06971	2.01477	1.76846	1.78098	1.84193	1.83702	2.3576	2.25518	2.52884	2.3349	2.2662	2.18218	2.29719	2.90666	2.64941	3.11585	2.16391	2.23861	2.30284	2.16117	2.31302	2.13558	2.28621	2.37314	2.61775	2.49932	2.50931	2.50092
Latvia																																	3.30817	2.85227	3.45424	2.88962	2.49554	2.21116	1.70144	1.69367	1.27549	1.02215	0.864156	0.689929	1.12035	1.10213	1.16991	1.61646	2.43265
Bermuda		2.86826	2.58424	2.52945	2.5769	2.53929	3.24548	3.15455	3.20824	2.94494	3.58771	3.39604	3.3838	3.03194	3.29528	3.24072	2.8686	2.75596	2.8689	2.84165	3.07451	2.92418	3.07269	3.28805	3.32304	3.26187	3.36158	3.25982	3.55464	3.1756	3.5266	2.93574	2.99516	2.54585	2.53289	2.38141	1.71622	2.66629	2.21501	2.08981	2.49721	3.1751	3.05036	2.76811	2.72549	2.59929	2.53383	2.28197	2.73993
New Caledonia	SIDS	0.356805	0.596944	0.816599	0.656017	0.550189	0.527536	0.393507	0.3813	0.37375	0.35953	0.346441	0.33134	0.486139	0.480459	0.533891	1.5103	1.55703	0.993139	1.27261	1.23187	1.44302	1.9749	1.63438	1.41115	1.63273	1.99416	2.43884	1.28892	1.63148	2.15255	2.25796	1.85034	1.80962	2.18793	2.05309	2.36854	1.9538	2.51986	2.34301	2.30277	2.6315	2.33602	2.20463	2.32924	2.24438	2.52743	2.41577	2.94609
Mauritius	SIDS	1.15078	1.3326	1.1407	1.42852	1.31193	1.24905	1.2351	1.06079	1.08695	1.02034	1.12638	1.3106	1.31085	1.80562	1.55147	1.71297	1.98561	2.01448	1.79115	1.66642	1.70111	1.50431	1.29555	1.3312	1.13398	1.32626	1.35516	1.3947	1.69381	2.0254	2.17901	1.8198	1.98131	1.80361	1.8379	1.91641	2.06606	1.86392	1.3147	2.25522	1.40147	1.69014	1.67585	1.7939	1.64165	2.33943	2.2	2.68727
Oman																															3.52627	3.90283	4.22269	3.17509	3.97756	3.81467	3.39544	3.10507	4.49332	3.95559	4.09706	4.24242	3.41863	2.28741	2.59642	3.20002	3.18938	2.92061	3.58703
Bahamas	SIDS	0.949554	0.868359	0.967142	0.861125	0.813907	0.946026	0.858758	0.80365	0.933144	1.08743	1.06417	0.768552	1.095	0.972125	1.01511	0.853427	0.746681	0.823977	0.682575	0.917946	1.45967	1.17772	1.15645	1.17951	0.945112	1.73793	1.06899	1.52373	1.15521	1.70965	1.42781	1.49093	1.67069	1.65725	1.59323	1.49549	2.46102	2.68748	2.7478	3.30992	2.8487	2.92234	2.49129	2.73388	2.58076	2.76145	2.65091	2.66178
Guyana	SIDS	1.91882	1.8085	2.03673	2.24911	2.09525	2.05827	2.24869	2.30236	2.40403	2.79866	1.98803	1.67209	1.76827	2.28152	2.05337	2.098	3.37293	3.49986	3.59256	3.57194	3.71784	3.73329	4.0303	4.32665	4.33646	4.29377	4.26058	4.15616	3.97977	4.13837	4.40421	4.59689	4.8193	5.12954	4.71617	4.77441	4.80124	4.78976	4.56386	3.20462	2.55571	2.69007	3.21596	3.23918	2.99585	2.3092	1.99016	1.26265
Denmark		1.42656	1.67784	1.81642	2.14586	1.96209	2.08243	2.31068	2.00047	2.53479	2.40464	2.14202	2.54525	2.26293	2.45017	2.20153	2.39412	2.31049	2.31793	2.12296	2.12899	1.91607	2.21827	1.9346	1.70473	1.76393	2.09746	1.93061	1.58588	1.46346	1.5544	1.8084	1.95447	1.85821	1.87138	1.84081	1.23561	1.59738	1.34222	1.32226	1.17988	1.2677	1.47939	1.48501	1.73168	1.65705	1.73531	1.84448	1.41229
Spain		2.15939	1.80736	1.83476	1.85471	2.04637	1.84203	2.00405	1.95923	1.71729	1.839	2.14952	2.0074	2.13155	2.19019	2.17999	2.26549	2.19994	1.98682	1.8091	1.70312	1.69108	1.61785	1.69864	1.88793	1.66058	1.70977	1.70302	1.78654	1.81567	2.13337	1.86607	2.14361	2.743	2.81361	2.82849	2.63975	2.34124	2.66754	2.61142	2.54233	2.44281	2.57988	2.60852	2.46879	2.45461	2.53444	2.37373	2.3199
Peru		1.6456	1.60374	1.32694	1.18514	0.865542	1.14501	1.48421	1.11736	1.1924	1.2134	1.38605	1.44244	2.32001	1.88992	1.4683	1.61566	1.97313	2.19119	3.30447	3.33759	2.16631	1.51304	0.921245	1.64444	1.63643	2.79188	2.5809	2.11124	3.00793	2.94163	1.7919	1.77858	1.90275	2.07194	2.43617	2.60188	2.71648	1.83847	1.83788	2.31186	2.47759	2.08751	2.25189	2.30644	1.90154	2.39343	2.49681	2.49134
Cameroon		0.800258	0.786168	0.761089	0.733717	0.65159	0.616831	0.692904	0.76329	0.816484	0.851193	0.817519	0.87155	0.791782	0.766018	0.953954	1.01686	1.08964	1.03073	1.25906	1.22903	1.30899	1.39203	1.37915	1.41666	1.6135	1.73611	1.48235	1.452	1.34383	1.45657	0.953988	1.25312	1.00378	1.01038	1.16182	1.14091	1.30077	1.35804	1.28382	1.33557	1.48914	1.25361	1.57614	1.71696	1.58908	1.51612	1.78186	1.88177
Thailand		0.394178	0.619093	0.667118	0.888823	1.09845	1.25389	1.65923	2.08059	1.9023	1.87066	1.85218	1.81913	1.47836	1.44836	1.53555	1.72475	1.70634	1.6103	1.36137	1.48826	1.57917	1.50528	1.88462	1.99532	2.00388	1.85385	1.83741	1.75276	1.80617	1.91899	2.13926	2.4526	2.47878	2.63289	2.87991	2.83074	2.59055	2.59869	2.72779	2.39707	2.33493	2.44247	2.23338	2.32923	2.52688	2.38168	2.35835	1.77145
Trinidad and Tobago	SIDS	0.911389	1.09658	1.05399	1.09486	1.10747	1.14108	1.07815	0.9949	1.10469	1.06425	1.07759	1.08631	0.9635	0.934722	1.17747	1.25658	0.989067	1.65559	1.10245	1.27579	1.52768	1.35865	1.3952	1.54189	1.67572	1.50589	1.70034	1.49228	1.88473	1.60704	1.68435	1.67614	0.90229	1.29807	1.21121	1.05461	1.19271	1.32404	1.37054	1.42693	1.84997	2.45387	2.02902	2.23504	2.70432	2.11426	2.14089	2.01966
Brunei Darussalam		2.50611	2.4117	2.40481	1.74812	1.74252	2.20524	2.79538	2.10967	2.3367	2.34041	2.60669	2.93117	2.50039	2.44463	2.34029	2.94529	2.22508	2.72922	2.64728	2.58414	2.90461	2.88128	3.12797	3.21744	3.21001	3.43022	3.17432	2.16176	2.81801	2.264	1.75899	1.62303	1.66486	3.62959	3.26954	3.4259	5.59871	5.01331	3.37989	3.60527	3.33385	2.8024	3.16799	3.23662	3.33066	3.86398	2.79949	2.56024
United Arab Emirates		2.16237	2.10689	2.14765	2.07633	2.21558	2.06048	2.01406	2.00161	1.91556	3.28763	3.36977	3.4092	3.40539	3.45953	3.62598	3.75804	3.77502	2.70319	3.54603	3.21411	3.0503	3.58503	3.52859	3.4776	3.09087	3.40989	3.1341	2.73244	2.81584	2.7631	2.91174	3.15103	3.09653	3.29756	3.36603	3.2192	3.02275	3.15669	3.01337	2.54281	3.0739	2.97979	2.63401	2.78064	2.02749	2.3785	2.14382	2.15468
Saint Vincent and the Grenadines	SIDS	1.17646	1.16208	1.08998	1.07751	1.06455	1.39241	1.10775	0.920343	1.01802	1.49377	1.16097	1.14687	1.02146	1.24772	1.37681	1.30729	1.10237	0.997782	1.09591	1.04384	1.01497	0.892792	0.739895	0.840993	0.766969	0.729449	0.879398	0.893915	0.792469	1.26068	1.33888	1.22885	1.3728	0.988012	1.23974	1.20373	1.35921	1.47454	1.68529	1.75312	1.87368	1.76008	1.89922	1.86011	1.82029	1.97828	2.02359	2.12317
Congo	LDC	1.87924	1.69751	1.68195	1.96239	1.63933	1.69868	1.57489	1.65421	1.69396	1.34097	1.36347	2.20943	1.8369	1.65093	1.85337	2.0734	2.07964	2.42798	2.97023	2.66438	2.58929	3.09823	3.65773	4.65457	4.82149	4.5453	4.40618	4.04648	3.34515	3.21913	2.91353	3.08872	2.88292	2.51232	1.99491	2.19014	2.09096	1.66722	1.64936	1.72607	2.06199	1.53241	1.30286	1.80089	1.32118	1.29109	1.13619	1.9735
Netherlands		0.921804	0.625426	1.0843	0.91989	0.737676	0.844229	0.868752	0.688032	0.833342	0.888587	0.843885	0.88287	0.855869	0.884902	0.842199	0.550744	0.567767	0.561512	0.482945	0.575296	0.601194	0.556533	0.526776	0.571663	0.481828	0.424913	0.423689	0.552217	0.659856	0.518714	0.777801	0.666544	0.876134	1.02953	0.992629	1.1972	1.05759	1.51725	2.35016	2.10779	2.18852	2.05575	1.89592	2.0845	2.31086	2.05283	1.83496	1.71736
New Zealand		0.875012	1.00446	0.928119	0.815378	0.791996	0.85711	0.892096	0.759953	0.708429	0.656607	0.97766	0.60157	0.661962	0.655388	0.546993	0.533426	0.584674	0.944162	0.767663	0.743874	0.713182	0.901745	0.923715	0.808923	0.946973	0.998575	0.963532	1.00361	1.46957	1.43733	1.39105	1.15992	1.56438	1.40467	1.68109	1.30522	1.71202	1.72554	1.6236	1.60608	1.94454	2.57094	2.28488	2.28584	1.99399	1.99416	2.51882	2.15696
Tunisia		0.424622	0.390133	0.506835	0.36253	0.532438	0.606728	0.675695	0.586454	0.550666	0.394582	0.555236	0.551332	0.596565	0.924003	0.917743	0.952039	1.02697	1.04914	1.09859	1.09039	0.987456	1.01408	1.01418	1.08621	1.33034	1.29794	1.26624	1.2873	1.11119	1.09864	1.01423	0.972979	0.986816	1.1545	1.25396	1.12046	1.10561	1.0571	1.21493	1.27906	1.43307	1.34059	1.49714	1.71195	1.86066	1.92041	1.75202	1.87139
Angola	LDC	0.423417	1.00961	1.03941	1.64307	1.30138	1.22252	1.80215	1.88746	1.60807	1.81678	1.43011	0.726382	0.627123	0.92454	0.351635	1.1504	2.16615	2.10202	1.89695	1.23607	2.05529	3.73745	3.4825	3.8188	4.39873	4.31332	3.85041	4.15373	3.68205	3.04078	1.61935	1.48412	1.54632	1.47901	1.42588	1.37499	1.29713	1.00549	1.62978	1.62194	1.73106	1.63523	1.39697	1.38957	1.31509	1.55082	1.78416	1.82808
Croatia																																	0.112694	0.0671408	0.0845137	0.0818093	0.131053	0.149283	0.168786	0.18709	0.618461	0.976324	1.54587	1.62899	1.33774	1.87796	1.82239	1.45183	1.81364
France		1.24224	1.26235	1.37692	1.30848	1.3307	1.36474	1.38401	1.41945	1.33545	1.3676	1.43066	1.38109	1.43584	1.53007	1.41132	1.44873	1.61472	1.61098	1.59977	1.55755	1.64274	1.55831	1.57695	1.56194	1.55959	1.54966	1.69064	1.81235	1.64168	1.69652	1.7007	1.63587	1.60828	1.6347	1.61896	1.59376	1.51273	1.74145	1.61092	1.59275	1.83423	2.04832	1.8576	1.63227	1.86957	1.87004	1.76012	1.84047
Morocco		0.116807	0.177876	0.244686	0.273588	0.325523	0.251173	0.181858	0.193664	0.273275	0.296308	0.730328	0.889028	0.735196	0.627325	0.534195	0.765492	0.778678	1.10072	1.14745	1.10763	1.18965	1.15253	1.17286	1.16347	1.44111	1.4426	1.22404	0.94377	0.98057	1.09393	1.02148	1.34302	1.19826	1.3576	1.09624	0.847091	0.92562	0.964138	1.07112	1.11047	1.23916	1.33795	1.53322	1.51434	1.70685	1.72923	1.60293	1.6403
Viet Nam		1.09317	1.31169	1.49493	1.48971	1.51631	1.47573	1.52649	1.57982	1.61615	1.0988	1.19437	1.36493	1.33072	0.818409	0.745786	0.83284	0.78163	0.747453	0.750529	0.703127	0.65634	0.760269	0.875567	0.835707	0.85553	0.927923	0.933531	0.875719	0.980347	0.946047	0.831599	0.77329	0.813373	0.887378	0.927905	1.01307	0.944954	0.992377	1.18608	1.17447	1.08738	1.05854	1.25684	1.44102	1.55759	1.45812	1.49615	1.62229
Sweden		2.43699	2.46841	2.24637	2.42911	2.38614	2.38538	2.40944	2.37497	2.32163	2.38869	2.32036	2.08208	2.14471	2.18616	2.21976	1.98965	1.94035	1.97041	1.89818	1.85507	1.73321	1.80247	1.83708	1.77273	1.80676	1.79311	1.9537	2.1753	2.14224	2.0926	2.24161	2.18977	2.37609	1.9633	2.0348	1.75745	2.30318	2.22999	2.0036	2.05807	2.00829	2.36282	2.29091	2.28027	2.26926	2.13693	2.06961	2.02546
Suriname	SIDS	1.92247	1.75395	1.70017	1.56121	1.73971	1.86197	1.63532	1.79034	2.81011	1.90442	2.16265	2.68994	1.87324	2.0514	1.81982	1.72839	1.80751	1.61482	1.48015	1.49036	1.45361	1.23119	1.30677	0.650162	0.574291	0.45117	0.654818	0.469728	0.860515	0.883032	1.06178	1.09628	1.14811	1.3544	1.28154	1.53293	1.37582	1.43509	1.17502	1.1815	1.25808	1.25074	1.4631	1.48833	1.56955	1.31442	1.52938	1.29297
China, Taiwan Province of		2.52065	2.71289	2.85866	3.01047	2.82856	2.99274	3.26891	3.78824	3.92711	2.74843	2.57603	2.26213	2.3073	2.25673	2.77703	2.40675	2.63431	2.51935	2.32037	2.29031	2.41213	2.11947	1.93192	2.09339	2.12319	1.97931	2.02345	1.94524	3.22977	2.44887	2.39634	2.15835	2.50276	1.58454	1.92729	1.4071	1.71376	1.69233	1.3204	1.33245	1.5831	1.6678	1.86112	1.65268	1.8951	1.35043	1.39815	1.37393
Luxembourg																																									1.31632	1.46949	1.45108	1.4492	1.29768	1.24468	1.41483	1.44322	1.46921
Ukraine																																	1.06706	0.856894	0.510598	1.1662	1.44685	1.26837	1.95242	1.44423	1.74618	1.8492	1.65077	1.51189	1.41894	1.88039	1.90686	2.14536	2.51242
Namibia		1.01161	1.22361	0.978245	0.809285	0.787761	0.76839	0.747943	0.729648	0.710277	0.748189	0.726222	0.702875	0.68168	0.661865	0.703696	0.779965	0.863767	0.877618	0.935896	0.942517	0.9599	0.96975	1.01189	1.0182	0.976092	0.965963	0.636156	0.568002	0.585267	0.503216	0.522517	0.588554	0.605831	0.601389	0.832178	1.19799	1.34981	1.16638	1.16981	1.69704	1.50597	1.60366	1.59993	1.69781	1.57158	1.46385	1.61197	1.40407
Belarus																																		0.00469073	0.0962158	0.506514	0.539548	1.07106	0.780788	0.683715	1.08174	1.54203	1.63223	1.57042	1.61543	1.61975	1.66312	1.77145	1.80371
Ireland		0.353145	0.34889	0.474432	0.50332	0.635484	0.608335	0.669501	0.439216	0.48144	0.582533	0.505851	0.622884	0.400054	0.9018	0.770413	1.43437	1.01382	1.75678	0.933213	1.42455	0.888173	1.33697	1.09026	1.00097	1.24398	1.83765	1.53954	1.26303	0.824015	0.885878	0.924186	0.929705	1.04357	0.917527	1.19054	0.920154	1.11243	1.37857	1.25993	1.5474	1.73039	1.59378	1.76852	1.50766	1.35101	1.46698	1.50735	1.36859
Nigeria		0.215177	0.199391	0.26115	0.27517	0.262424	0.241672	0.22087	0.169735	0.153184	0.206086	0.320986	0.381248	0.364524	0.390833	0.51569	0.709453	0.875244	1.23544	1.40985	1.46553	1.7882	1.69673	1.19879	0.654401	0.541259	0.481195	0.657157	0.573989	0.676996	0.727682	0.714088	0.545155	0.690144	0.550991	0.612843	0.893756	0.85518	1.00586	0.937964	0.784788	1.01907	0.847081	1.00925	1.16718	1.19939	1.77475	2.29494	1.65141
Cabo Verde	SIDS	0.500422	0.530555	0.554231	0.609116	0.688753	0.781304	1.14398	1.06757	0.71399	1.31151	1.10919	1.3143	1.34068	0.970112	1.37968	1.19208	1.71453	2.63248	2.35749	2.58791	6.57297	4.96226	4.77814	3.83629	3.31714	2.24713	1.54384	2.42269	2.15625	1.97982	3.03135	1.43714	1.78052	2.06444	2.14429	2.06695	2.9457	3.00532	3.4616	3.70907	3.09358	2.86302	2.85747	2.85721	2.22257	1.54611	1.89497	1.89216
Israel		1.82505	1.87064	1.62938	1.35455	1.40617	1.64695	1.53301	1.52388	1.24927	1.29314	1.4998	1.23985	1.25419	1.21166	1.15735	1.14652	1.12139	1.17994	1.59856	1.37535	1.35465	1.2379	1.41771	1.30074	1.45294	1.83845	1.82381	1.6903	1.77281	1.78869	1.89291	1.9055	1.90193	1.64569	1.86543	1.61835	1.73263	1.70934	1.71358	1.55137	1.76189	1.64186	1.6469	1.74372	1.59577	1.422	1.72989	1.64671
Panama		0.448007	0.606404	0.509934	0.576227	0.697116	1.22685	0.873419	0.76602	1.09193	1.18055	1.13599	1.25127	1.67411	2.16152	2.5836	2.52723	2.53959	2.49418	2.27121	2.12401	0.929116	1.56917	1.32889	1.06539	1.3511	1.50541	1.80994	1.06343	1.41091	1.01713	1.69475	1.981	1.63268	1.48465	1.39069	1.24703	0.925874	1.09827	1.03396	1.29528	1.44461	1.23211	1.29752	1.25145	1.35228	1.2606	1.39389	1.43167
Russian Federation																																	1.29114	0.976422	0.913257	1.32385	1.55967	1.85094	1.78495	1.54371	1.50522	1.52831	1.44694	1.35464	1.2888	1.45938	1.33987	1.56509	1.36486
Kuwait		0.930586	0.833387	0.665228	0.949546	0.884031	0.925268	0.915385	0.84841	0.913731	0.703038	0.755346	0.57948	0.522754	0.747008	0.755703	0.657826	1.0149	0.828736	0.71696	1.1977	0.693542	0.994832	0.885617	0.995027	0.962757	0.908476	0.883529	0.885047	0.772404	0.326618	0.238078	0.611529	0.753354	0.749336	0.943781	0.942167	0.748495	0.798087	0.843444	1.16824	1.11735	0.943691	1.23414	1.11492	1.07703	1.61933	1.29468	1.68556
Australia		0.82319	0.726005	0.553115	0.774514	0.771245	0.827195	0.753537	0.767803	0.809138	0.739774	0.768614	0.712314	0.805026	0.927223	0.958764	0.704	0.742574	0.720532	0.706033	0.778224	0.912073	0.854337	0.754654	0.951033	0.964586	0.953376	0.996345	1.05115	1.04306	1.15561	1.12167	1.20085	1.19253	1.1969	1.15035	1.13887	1.08866	1.00254	1.03702	1.06539	1.05295	1.14253	1.27438	1.57275	1.27885	1.27712	1.30848	1.36664
Italy		1.12266	0.97855	1.0497	1.09697	1.28476	1.20554	1.12691	1.10929	1.00788	1.07488	1.0624	1.05829	1.042	1.02376	0.905171	0.952496	0.889608	0.938147	0.989403	1.00245	0.93944	1.01018	1.06616	1.11835	1.2354	1.15361	1.26685	1.22482	1.27407	1.23109	1.27343	1.19944	1.1805	1.18048	1.16907	1.18657	1.14704	1.18329	1.18585	1.18467	1.3002	1.25011	1.35886	1.30676	1.33053	1.35195	1.29805	1.27281
Cyprus		0.957415	0.984371	1.15871	1.13628	0.965743	1.01789	1.1974	1.11588	1.09906	0.896033	1.05007	1.00612	1.06939	0.631449	1.14395	0.500149	0.662713	0.920033	0.629828	0.703138	0.706006	0.848638	0.741513	0.751541	0.912928	0.95712	1.10439	1.03552	1.28042	1.21848	1.23436	1.65931	1.42421	1.63302	1.91822	1.61505	1.68704	1.91503	1.85493	1.74866	1.87006	1.77499	1.66785	1.53609	1.66639	1.56277	1.78456	1.54557
Georgia																																	1.35484	0.658793	0.272859	0.15828	0.21737	0.266845	0.340558	0.220321	0.155485	0.132276	0.182833	0.313952	0.900547	1.04266	0.941683	1.30368	1.64949
Greece		1.1778	1.17855	1.24326	1.21915	1.32472	1.40402	1.31178	1.4021	1.38038	1.04921	1.21077	1.0988	1.31653	1.12329	1.18996	1.23746	1.14109	1.22888	1.25348	1.25953	1.33697	1.43909	1.29835	1.34511	1.4218	1.41601	1.4502	1.27837	1.32327	1.41415	1.51104	1.57218	1.67193	1.84339	1.59248	1.59532	1.65009	1.43864	1.34974	1.38322	1.25678	1.2566	1.21777	1.13597	1.09966	1.31873	1.31074	1.25887
Republic of Moldova	LLDC																																		0.276474	0.238901	0.397381	0.384163	0.471451	0.389501	0.517973	0.782705	0.776993	0.889683	1.00921	1.15984	1.11319	1.14786	1.50424
Belize	SIDS	0.294303	0.269779	0.288393	0.373302	0.241931	0.239994	0.222281	0.31795	0.202357	0.19337	0.197257	0.161233	0.209925	0.229862	0.168866	0.371991	0.486891	0.405992	0.579941	0.746047	0.333453	0.312139	0.253909	0.467163	0.37032	0.42598	0.697397	0.385967	0.725361	0.376338	0.479143	0.48415	0.972124	0.912318	0.935229	0.907981	0.866583	1.00233	0.923574	1.04529	1.24809	1.49556	1.41112	0.799749	0.950516	1.11919	0.990938	0.840992
Belgium																																									1.18853	1.1486	1.20016	1.29402	1.23465	1.29582	1.30272	1.2923	1.33465
Lebanon		0.625197	0.628899	0.642266	0.568882	0.552394	0.539647	0.569635	0.573716	0.513265	0.499498	0.531691	0.512862	0.526544	0.559125	0.509156	0.527181	0.707428	0.1019	0.0988125	0.1019	0.0884167	0.0822409	0.0760651	0.0698893	0.0811088	0.0864609	0.0863484	0.0863484	0.0863484	0.0723623	0.556409	0.462354	0.541912	0.691912	0.726039	1.00566	1.21432	1.08481	1.08993	0.948134	1.19496	0.952748	0.917104	1.08726	0.986219	1.16471	1.13378	1.16216
Chile		0.551892	0.612208	0.835692	0.871332	0.788611	0.914469	0.978273	0.903782	0.884064	0.942517	0.849867	1.08411	1.27126	0.980884	1.04109	1.14986	1.68573	1.94993	1.70962	1.76496	1.9112	1.38018	1.54452	1.38537	1.81414	1.54338	1.66016	1.66724	2.10142	2.21848	1.84178	2.07313	1.95919	2.28879	1.94824	1.83786	1.74349	1.56712	1.14431	0.989241	1.01214	1.2625	1.48249	1.48029	1.37594	1.60488	1.54233	1.49288
Guinea	LDC	0.144221	0.141286	0.138351	0.163789	0.16193	0.158995	0.20156	0.199701	0.272391	0.273371	0.363584	0.461809	0.531277	0.633524	0.693013	0.612676	0.623239	0.626666	0.885374	0.956897	0.982828	1.06521	1.11804	1.18125	1.09829	1.25474	1.14943	1.20118	1.15792	1.22224	1.31662	1.34575	1.3457	1.351	1.35585	1.33694	1.29888	1.41167	1.62063	1.42498	1.58481	1.30487	1.63317	1.13882	0.942894	0.977172	0.858494	0.936946
Canada		0.647941	0.669095	0.688891	0.715039	0.7228	0.693233	0.722296	0.684868	0.573886	0.620473	0.901777	0.745098	0.899795	0.906486	0.830789	0.96245	1.00641	1.13812	0.984961	0.905566	0.973802	0.852897	1.01429	0.730572	0.885314	1.0728	1.24347	1.099	1.07162	1.3945	1.14923	1.13997	1.26038	1.2004	1.13279	1.17099	1.15466	1.14407	1.1685	1.15423	1.10469	1.11631	1.00166	1.0816	1.08482	1.0983	1.01808	0.945713
Venezuela (Bolivarian Republic of)		0.995413	1.09383	1.17387	1.29806	1.33613	1.26239	1.13747	1.13516	1.19242	1.06343	1.10607	1.06765	1.05946	0.838083	0.878326	0.78786	0.889989	0.900111	0.9176	1.01139	0.884372	1.2087	1.15209	1.20813	1.09282	1.1531	1.38583	1.29392	1.30703	1.12089	1.33165	1.35138	1.43752	1.73021	2.02756	2.01978	1.96426	2.32362	1.84019	1.51488	1.71402	2.20833	1.8261	1.75126	1.23888	1.22229	1.45231	1.25762
Poland		0.77926	0.686745	0.816849	0.972625	1.02341	1.01745	0.972417	1.15903	1.06295	1.30209	1.45923	1.45653	1.46901	1.48434	1.7678	1.53066	1.22227	1.0371	0.850246	0.851177	1.00521	0.883302	0.961647	0.989276	1.20365	1.0424	1.14925	1.10265	0.932788	0.736868	0.552925	0.881095	0.77445	0.848926	0.940897	0.672245	0.689342	0.907724	0.789675	0.75343	0.798478	0.690889	0.690454	0.760227	0.83576	0.743563	0.763206	0.75473
United Kingdom		1.08626	1.09859	1.13752	1.20847	1.21349	1.19441	1.17003	1.20603	1.20611	1.15944	1.09014	1.05049	1.1655	1.00653	0.97238	1.00718	1.03559	0.870284	0.835056	0.764451	0.973317	0.954975	0.87005	1.0149	1.04792	0.958789	0.997051	1.01645	1.10684	1.04521	0.996752	1.02976	0.997589	1.02163	1.0694	1.01914	1.08387	1.00493	1.08149	1.04647	1.10267	1.11905	1.1144	1.143	1.17066	1.22722	1.19926	1.18471
Benin	LDC	0.260435	0.267968	0.157122	0.195864	0.192636	0.272388	0.33373	0.360626	0.336843	0.375399	0.445447	0.426912	0.455565	0.47668	0.520413	0.339963	0.320036	0.35239	0.359763	0.235085	0.252625	0.27736	0.221805	0.30132	0.365826	0.439436	0.620406	0.433361	0.416716	0.400336	0.592591	0.620464	0.752463	0.540753	0.535814	0.472564	0.499619	0.497223	0.639317	0.747535	0.50544	0.765856	0.772063	0.756443	0.733702	0.97667	0.92018	1.05008
Jordan		0.253515	0.267724	0.293556	0.243222	0.265972	0.2108	0.156144	0.164787	0.198239	0.203906	0.292014	0.221918	0.32587	0.38454	0.363644	0.355413	0.456286	0.545846	0.444557	0.538719	0.506111	0.637668	0.673081	0.562409	0.74006	0.496562	0.754996	0.447359	0.443235	0.450011	0.478838	0.443246	0.552024	0.439062	0.529357	0.681853	0.513878	0.580858	0.476955	0.496817	0.632477	0.634911	0.699769	0.801823	0.689989	0.827218	0.916237	0.998352
Egypt		0.210676	0.308343	0.23208	0.184484	0.151628	0.182887	0.148529	0.136326	0.12755	0.114627	0.147877	0.134994	0.100523	0.145097	0.217321	0.333182	0.233524	0.324865	0.259998	0.301109	0.439473	0.368566	0.443963	0.476732	0.379905	0.407117	0.383704	0.406772	0.448449	0.533153	0.44267	0.484236	0.443387	0.633016	0.564462	0.876247	0.755311	0.956349	0.982742	0.952951	0.950221	0.786656	0.76562	0.889971	0.887202	0.97659	1.03418	0.909223
Mexico		0.183685	0.173662	0.211412	0.225909	0.246401	0.24581	0.305642	0.265327	0.233978	0.270374	0.33494	0.33295	0.366802	0.338334	0.414317	0.390919	0.381088	0.618422	0.75058	0.919396	1.14176	1.04924	0.785461	0.828132	0.814359	0.8264	0.831671	0.870055	0.847424	0.970202	0.899805	0.910342	0.904286	0.930199	0.750307	0.825843	0.983435	0.798886	0.804663	0.820771	0.798409	0.900171	0.807386	0.84943	0.94006	0.966702	1.09624	1.12837
Turkey		0.375817	0.221321	0.703141	0.607477	0.633478	0.516347	0.777234	0.499536	0.714883	0.735313	0.673695	0.724977	0.57798	0.434011	0.362379	0.509958	0.53544	0.712653	0.870303	1.20215	1.27994	1.40605	1.19152	0.93482	1.43737	1.35762	1.13407	1.246	0.792022	0.824265	0.658479	1.02747	1.02509	1.12196	1.55002	1.24424	1.04696	1.05232	0.999513	1.0183	1.07676	0.964181	0.867586	1.07845	0.916112	1.03014	1.04248	0.921342
Burkina Faso	LDC, LLDC	0.00804431	0.0074364	0.0074364	0.0074364					0.0074364	0.0504835	0.0333615	0.0561576	0.028177	0.0770974	0.046768	0.0333615	0.0430471	0.0387424	0.0387424	0.0516565	0.0519604	0.061646	0.0591897	0.0444272	0.0634944	0.091475	0.115151	0.139903	0.119456	0.0979321	0.0796371	0.0699515	0.0602659	0.142055	0.172778	0.164558	0.20743	0.105955	0.245434	0.180466	0.140708	0.147231	0.149115	0.191199	0.349912	0.380919	0.404769	0.383038
Austria		0.648219	0.656282	0.632832	0.678067	0.714001	0.693598	0.735545	0.716271	0.719	0.721069	0.772148	0.773262	0.891118	0.816643	0.724878	0.510383	0.479694	0.423759	0.475078	0.463051	0.468621	0.469045	0.503793	0.480035	0.491089	0.514733	0.551288	0.734259	0.841478	0.858473	0.871316	1.01365	0.94852	1.20736	0.626724	0.835213	0.844984	0.832482	0.848389	0.767293	0.825464	0.824913	0.866476	0.870869	0.962548	0.949158	1.07531	1.03801
Mauritania	LDC	0.548079	0.464128	0.592397	0.650229	0.325282	0.200783	0.477789	0.171037	0.167319	0.67025	0.663815	0.683879	0.869079	0.521455	0.512987	0.313368	0.377465	0.517333	0.336942	0.279882	0.525723	0.524642	0.555289	0.515634	0.469689	0.579946	0.599549	0.528456	0.615732	0.503577	0.57078	0.669423	0.700986	0.497334	0.529801	0.515765	0.835189	0.581288	0.561003	0.812785	0.788614	0.851881	0.896826	0.88786	0.851508	0.555965	0.961716	0.550435
Togo	LDC	0.407143	0.397258	0.695163	0.858852	0.93692	1.1237	1.30128	1.0787	1.36878	1.15495	1.10613	1.04747	1.21448	1.25176	1.42308	1.08946	0.90031	1.2731	0.794265	1.2761	1.45654	1.35426	1.15645	1.21841	1.51135	1.26091	1.514	1.77098	1.58702	1.55407	1.51561	1.21478	1.11735	1.6673	1.6195	2.15051	1.87417	1.43656	1.61605	1.25522	1.27555	0.972116	1.18897	0.885592	1.33111	1.0788	0.822562	1.01679
Switzerland		0.748917	0.797815	0.810716	0.807309	0.809262	0.749444	0.773273	0.846212	0.878997	0.963432	0.964117	0.994367	0.944609	0.914683	0.834821	0.467371	0.478376	0.478582	0.506367	0.557882	0.535334	0.53681	0.573217	0.593343	0.613662	0.664025	0.704785	0.783035	0.804417	0.810878	0.845999	0.770492	0.776324	0.803896	0.784157	0.767399	0.773985	0.803752	0.835419	0.85011	0.827478	0.816612	0.854166	0.839784	0.802712	0.844964	0.820839	0.84534
Estonia																																	2.25465	3.17745	1.51607	1.26624	0.917481	0.911488	0.631309	0.573656	1.28652	0.476076	0.409895	0.724365	0.561932	0.538085	0.571125	0.727323	0.901802
United States of America		0.581445	0.642116	0.598782	0.576479	0.587681	0.609771	0.607171	0.644779	0.62744	0.703362	0.68991	0.841163	0.827962	0.799519	0.69663	0.759872	0.69885	0.776974	0.749584	0.740705	0.743617	0.698036	0.730987	0.758204	0.794273	0.839666	0.92827	0.849754	1.0041	0.926774	0.931801	0.955671	0.929474	0.92568	0.877206	0.846676	0.840003	0.894333	0.871704	0.853619	0.776684	0.797462	0.825873	0.862345	0.794767	0.800593	0.735817	0.740814
Montenegro																																															0.544372	0.744686	0.800058
Dominican Republic	SIDS	0.359971	0.670368	0.761117	1.16658	0.583243	0.915011	0.583779	0.737393	0.717756	0.734247	0.622909	0.574608	0.470829	0.421607	0.578951	0.481726	0.649189	0.592249	0.641847	0.871337	0.48427	0.692161	0.471145	0.397465	0.650159	0.952499	0.92193	0.837051	0.945698	0.966745	0.597241	0.503432	0.639962	0.698915	0.66676	0.719128	0.816552	0.682751	0.778441	0.852658	0.827626	1.01231	0.815067	0.858711	0.755298	0.832697	0.943934	0.970647
South Africa		0.533323	0.514661	0.515667	0.496004	0.792668	0.8211	1.04153	0.67914	0.648735	0.848817	0.771455	0.819571	1.13239	1.3079	1.66256	1.30553	1.14723	1.08629	1.04537	1.03678	1.27551	0.863346	1.00694	0.989393	0.771432	0.882823	1.18626	1.26671	1.12737	1.35374	1.04395	1.32093	1.30464	0.948941	1.19381	0.749572	1.0703	0.822461	0.885801	0.877037	1.01226	0.977666	1.00338	1.33312	1.12938	0.986582	0.911475	0.732271
Slovenia																																	0.321307	0.447074	0.454184	0.617782	0.656215	0.55855	0.562483	0.550468	0.517409	0.570458	0.632158	0.672962	0.659969	0.623259	0.745595	0.718025	0.726457
Saudi Arabia		0.383665	0.359758	0.394013	0.30667	0.315008	0.350916	0.359111	0.32702	0.355531	0.41142	0.392095	0.426023	0.632015	0.553234	0.543009	0.631561	0.8473	0.785935	0.981966	1.08877	1.1137	1.21833	1.22324	1.09738	1.20686	0.963377	0.975179	0.890347	0.936177	0.721576	0.831068	0.509816	0.51983	0.546512	0.632609	0.609823	0.643166	0.684658	0.677262	0.638716	0.793744	0.681368	0.65777	0.720776	0.779714	0.849053	0.919861	0.780696
Democratic People's Republic of Korea		3.08619	3.08958	3.20959	3.11562	3.2662	3.42356	3.5447	3.54357	3.4179	2.87448	3.03864	3.19487	3.10204	3.53678	3.63753	3.86623	3.76094	3.93528	3.70886	3.33299	3.6976	3.66978	3.44031	3.42473	3.34819	3.50724	3.58175	3.04879	3.40291	2.24074	1.73366	1.5371	1.62596	1.45085	1.04954	0.94078	0.749088	0.761326	0.722673	0.734339	0.774578	0.629812	0.520178	0.470294	0.656319	0.678617	0.724837	0.715991
Iran (Islamic Republic of)		0.0323005	0.0536382	0.04217	0.0236399	0.0334067	0.0261213	0.0154592	0.0534717	0.0469157	0.0528469	0.0431981	0.0359099	0.0494891	0.212561	0.190679	0.214421	0.213131	0.194075	0.163062	0.0884672	0.101999	0.156678	0.182277	0.15373	0.157345	0.195643	0.246059	0.301399	0.383807	0.333258	0.39473	0.500102	0.48486	0.383945	0.473805	0.41231	0.297075	0.242164	0.258605	0.322825	0.365777	0.446615	0.620679	0.617294	0.670562	0.742587	0.609905	0.567672
Germany		1.00025	0.985732	1.05698	1.05429	1.04954	0.997412	1.02235	1.08413	1.0332	1.04869	1.03969	0.981939	1.17188	1.10147	1.08763	1.02139	0.928301	0.926918	0.952288	1.08048	1.05418	0.991742	1.077	1.00928	0.91669	0.991366	0.904703	0.935049	1.05266	1.19932	1.08448	1.09733	0.986377	1.04788	0.976199	0.879922	0.917911	1.02915	0.759397	0.905016	0.975267	0.85947	0.905835	0.838996	0.873203	0.916843	0.851088	0.804409
Slovakia																																		0.515794	0.646914	0.642151	0.755824	0.78909	0.773025	0.660458	0.665648	0.630951	0.676227	0.651536	0.673333	0.682854	0.645771	0.646067	0.676635
Algeria		0.443799	0.238218	0.199902	0.232244	0.216488	0.230961	0.204459	0.167898	0.217673	0.231318	0.222982	0.27765	0.268529	0.318981	0.344958	0.298706	0.362219	0.282334	0.32346	0.380403	0.450845	0.504859	0.51176	0.495513	0.543315	0.604193	0.718842	0.781195	0.669716	0.582838	0.489766	0.580326	0.60424	0.803407	0.662579	0.477194	0.525835	0.527013	0.58363	0.617495	0.748437	0.746594	0.827727	0.700306	0.750854	0.891131	0.868089	0.751684
Czech Republic																																		0.604431	0.80793	0.747236	0.805319	0.762456	0.745149	0.75752	0.820448	0.754128	0.71289	0.716898	0.814879	0.830186	0.776366	0.765351	0.771393
El Salvador		0.11983	0.173712	0.188057	0.226252	0.198121	0.155893	0.14598	0.149491	0.16337	0.157085	0.183102	0.124995	0.160747	0.150956	0.185359	0.156313	0.16832	0.189127	0.149369	0.111085	0.156353	0.0961851	0.0472805	0.0780015	0.141112	0.216235	0.208268	0.141047	0.124281	0.108329	0.122768	0.140943	0.137232	0.213727	0.264203	0.234556	0.228898	0.162038	0.171349	0.228143	0.55854	0.537456	0.425674	0.468569	0.634932	0.393811	0.390769	0.256102
Colombia		0.101405	0.112009	0.0897895	0.084907	0.0867863	0.0941027	0.221409	0.213136	0.145198	0.0890081	0.10934	0.105309	0.166233	0.170111	0.125703	0.146283	0.18149	0.216358	0.202153	0.288359	0.376717	0.284524	0.109255	0.212102	0.193263	0.25384	0.174156	0.2046	0.190831	0.250421	0.245291	0.206234	0.347066	0.206774	0.489806	0.508029	0.521677	0.489971	0.357016	0.393868	0.497564	0.48353	0.536424	0.486325	0.579246	0.623996	0.621161	0.564397
Haiti	SIDS, LDC	0.141433	0.118865	0.149743	0.156672	0.155972	0.161658	0.132704	0.13909	0.154748	0.126299	0.098746	0.103978	0.0995096	0.106711	0.110146	0.146295	0.134966	0.167563	0.181042	0.219442	0.201414	0.207081	0.20383	0.271606	0.257459	0.255326	0.227471	0.205621	0.311162	0.304651	0.192053	0.191729	0.205153	0.201717	0.169849	0.224591	0.280601	0.327112	0.294074	0.277123	0.324232	0.186561	0.248747	0.315641	0.325038	0.480449	0.472721	0.493527
Ecuador		0.62621	0.621175	0.782114	0.579858	0.606355	0.525179	0.514442	0.627709	0.441722	0.747884	0.734112	0.745437	0.881295	1.06489	1.05223	1.11258	1.35387	1.49295	1.64101	1.77	1.49349	1.21908	1.32772	1.46983	1.27528	0.999965	0.776436	0.796029	0.812824	0.726634	0.839105	0.761593	0.732816	0.737232	0.889198	1.04611	1.04149	0.838328	0.522243	0.445204	0.352881	0.307879	0.452285	0.459155	0.523174	0.512846	0.631876	0.698337
Nicaragua		0.134277	0.123474	0.13604	0.132258	0.157014	0.154128	0.165107	0.1531	0.115712	0.120397	0.106679	0.120272	0.159254	0.0855573	0.0985194	0.150707	0.306881	0.411894	0.15321	0.0749958	0.0341274	0.0696429	0.0606131	0.0456281	0.0392095	0.0186317	0.0614617	0.0510259	0.0399218	0.0238826	0.0679244	0.08098	0.0996882	0.0668596	0.103643	0.123072	0.143203	0.223508	0.300439	0.375016	0.32482	0.362378	0.251788	0.287205	0.529546	0.620732	0.506416	0.487896
Kazakhstan	LLDC																																		0.0271711	0.067377	0.132015	0.0713242	0.0735885	0.139639	0.535938	0.474725	0.459695	0.413221	0.432114	0.540622	0.582195	0.753739	0.785942
Mozambique	LDC	0.41634	0.416123	0.389273	0.398858	0.433153	0.442533	0.462681	0.522316	0.547648	0.540119	0.534762	0.449074	0.436553	0.350468	0.308342	0.30632	0.250668	0.297124	0.350949	0.318803	0.310885	0.349652	0.399002	0.330526	0.313684	0.348837	0.343909	0.320359	0.248255	0.296769	0.207015	0.239449	0.117247	0.122706	0.10371	0.144112	0.0536714	0.0373522	0.0412273	0.0616673	0.068312	0.069666	0.361534	0.320196	0.358411	0.406018	0.336113	0.485809
China, mainland		0.249066	0.258514	0.253345	0.24166	0.246569	0.24166	0.237071	0.242142	0.233854	0.208848	0.221889	0.2796	0.264274	0.292341	0.299072	0.298268	0.287984	0.29195	0.256628	0.259844	0.24687	0.277981	0.231813	0.236124	0.246147	0.285039	0.326257	0.340427	0.363381	0.377471	0.411885	0.427022	0.463284	0.539056	0.586934	0.645638	0.58727	0.584218	0.604205	0.672497	0.505196	0.573891	0.57901	0.623478	0.600206	0.563305	0.595731	0.658743
Costa Rica		0.173501	0.165151	0.195291	0.208693	0.215169	0.220632	0.213451	0.246794	0.139017	0.332657	0.416807	0.558395	0.481452	0.45804	0.515369	0.411189	0.50317	1.24905	0.888826	0.771447	0.546222	0.279351	0.302493	0.499591	0.416967	0.511512	0.338709	0.218948	0.28612	0.451524	0.339024	0.30977	0.402275	0.329635	0.290495	0.245247	0.332251	0.252368	0.240914	0.172995	0.185714	0.185218	0.171129	0.209964	0.191276	0.275238	0.371685	0.412715
Albania		0.116254	0.0968787	0.10426	0.101492	0.128249	0.124558	0.154083	0.181763	0.203907	0.228818	0.22236	0.216824	0.21221	0.214056	0.209443	0.203907	0.199293	0.21221	0.205861	0.199511	0.202442	0.175143	0.205607	0.153933	0.311288	0.222684	0.271297	0.256123	0.171586	0.0953087	0.0202919	0.0178416	0.0150062	0.0215623	0.0558754	0.10637	0.133649	0.18815	0.230861	0.336152	0.365821	0.519855	0.480863	0.472094	0.481499	0.420725	0.485124	0.550464
Cambodia	LDC	0.303238	0.260684	0.134058	0.116903	0.128052	0.124828	0.140972	0.133393	0.135657	0.368902	0.33847	0.313615	0.159604	0.160244	0.155715	0.15798	0.162828	0.168489	0.128225	0.0202055	0.0137325	0.0480161	0.143582	0.11067	0.153332	0.0906386	0.208369	0.248873	0.272292	0.392823	0.348867	0.267048	0.271148	0.343489	0.426359	0.310732	0.285909	0.306045	0.348168	0.337282	0.279062	0.287036	0.355615	0.366878	0.385465	0.38709	0.407341	0.417731
The former Yugoslav Republic of Macedonia	LLDC																																0.247779	0.25947	0.367251	0.386171	0.39836	0.3981	0.407482	0.431479	0.38858	0.342943	0.441299	0.462903	0.44259	0.390701	0.52167	0.591698	0.530605
Bulgaria		0.318683	0.283705	0.531761	0.462126	0.353434	0.237355	0.389672	0.549676	0.764496	0.868845	1.05736	0.987663	0.689974	1.07251	1.57436	1.07387	1.03794	0.981717	0.663921	0.775714	0.698723	0.712049	1.21717	1.05844	0.764785	0.770457	0.679101	0.619483	0.638657	0.26325	0.212533	0.113325	0.0755108	0.0488602	0.035302	0.0513517	0.203317	0.567733	0.401782	0.373411	0.393029	0.53254	0.596182	0.455173	0.51106	0.600769	0.45463	0.605397
Romania		0.119996	0.1382	0.27543	0.251034	0.236	0.161629	0.161141	0.218441	0.210588	0.320406	0.343993	0.403096	0.363183	0.389235	0.478839	0.358177	0.398098	0.401368	0.559484	0.70798	0.721021	0.824746	0.923359	0.826368	0.72184	0.762526	0.894772	0.853793	0.528311	0.414318	0.413652	0.253789	0.0755324	0.19558	0.327948	0.231422	0.161089	0.352174	0.227516	0.284602	0.362044	0.388539	0.44875	0.502603	0.603282	0.595789	0.525689	0.582422
Botswana	LLDC																	0.0648746	0.165263	0.118379	0.195864	0.249977	0.13513	0.151741	0.172024	0.137282	0.169264	0.21273	0.305421	0.300055	0.607688	0.651857	0.452394	0.381018	0.306174	0.275671	0.294532	0.306933	0.242782	0.497608	0.676904	0.49911	0.396359	0.448325	0.42067	0.433877	0.355677	0.454856	0.456363
Madagascar	LDC	0.122027	0.107886	0.114147	0.12097	0.173317	0.288276	0.25845	0.254994	0.198724	0.200035	0.221555	0.192762	0.26344	0.223111	0.207386	0.172865	0.182929	0.160892	0.160538	0.167095	0.163441	0.196808	0.284417	0.34159	0.331758	0.411658	0.460541	0.543875	0.591319	0.604517	0.549136	0.68179	0.679555	0.477438	0.457932	0.377651	0.674795	0.533426	0.575514	0.596072	0.518446	0.611499	0.586388	0.555852	0.596417	0.655588	0.668143	0.499052
Serbia																																															0.3823	0.547817	0.542665
Brazil		0.268969	0.345133	0.314395	0.305687	0.310049	0.338712	0.384664	0.432721	0.437987	0.52031	0.557429	0.545594	0.690955	0.554751	0.54259	0.375528	0.357192	0.318875	0.483136	0.413371	0.332475	0.378927	0.405092	0.447674	0.41616	0.470123	0.465355	0.364564	0.37488	0.3739	0.328237	0.273898	0.336666	0.361934	0.354601	0.413064	0.363684	0.321888	0.294653	0.310049	0.306977	0.275399	0.283451	0.285847	0.269802	0.30426	0.33553	0.336649
Timor-Leste	SIDS, LDC																																							0.0532101	0.0483731	0.0461088	0.100771	0.15106	0.229387	0.271596	0.311701	0.351885	0.397817
Uruguay		0.209884	0.17529	0.2513	0.238511	0.260476	0.190719	0.163342	0.181317	0.261406	0.232722	0.212136	0.350702	0.27655	0.276054	0.270352	0.334067	0.356351	0.402931	0.560899	0.568735	0.266386	0.206658	0.237137	0.237144	0.219525	0.274836	0.429586	0.326123	0.439411	0.368723	0.363227	0.429811	0.425387	0.431528	0.406459	0.316408	0.484789	0.445262	0.605645	0.477186	0.537477	0.51262	0.52682	0.364341	0.387735	0.399968	0.419545	0.548503
Bosnia and Herzegovina																																	0.0175328	0.0814657	0.0176342	0.111399	0.0143839	0.0774803	0.0510944	0.22369	0.255143	0.363756	0.396079	0.415009	0.546046	0.60743	0.47776	0.528583	0.418504
Argentina		0.330639	0.307291	0.393241	0.450046	0.47252	0.455202	0.345009	0.414187	0.366762	0.349649	0.477133	0.4936	0.41099	0.445245	0.325067	0.244942	0.301603	0.387019	0.424812	0.336818	0.349563	0.335514	0.334297	0.277264	0.394144	0.363052	0.354635	0.367658	0.312432	0.303436	0.360567	0.481609	0.524297	0.469929	0.602166	0.628516	0.604635	0.537233	0.489101	0.470452	0.483463	0.308709	0.31047	0.414103	0.374187	0.430714	0.435647	0.391297
Azerbaijan	LLDC																																0.000562891	0.000562891	0.0175448	0.00195576	0.0177515	0.018677	0.0360979	0.023835	0.081366	0.0400631	0.0970345	0.0595919	0.0414813	0.125601	0.193773	0.228948	0.294174
Yemen	LDC	0.292296	0.225081	0.268781	0.40663	0.307827	0.303168	0.312636	0.36995	0.215687	0.335106	0.321982	0.466355	0.901922	0.833538	1.04964	1.59582	1.28786	1.37292	1.42379	1.71603	1.40835	1.04568	1.01694	0.986423	1.10703	0.904339	0.958012	0.947783	0.847052	0.871976	1.09045	0.967039	0.878473	0.923074	0.89139	0.728523	0.824913	0.834558	0.961863	0.828223	0.820901	1.03579	1.42474	1.58707	1.216	1.01677	0.495787	0.453403
Kyrgyzstan	LLDC																																		0.0181141	0.0147177	0.033862	0.091199	0.164717	0.133704	0.162369	0.140293	0.174673	0.235035	0.248766	0.266386	0.329654	0.42368	0.413804
Cuba	SIDS	0.516728	0.477197	0.930559	1.25872	0.843411	0.735567	0.946593	0.913428	0.809144	1.14493	1.27958	1.14788	1.31979	1.34441	1.52738	1.40374	1.48333	1.45024	1.33577	2.16056	1.91173	1.93834	1.96244	1.60789	2.04046	2.22224	2.03158	2.14589	1.70363	1.73329	1.35833	0.690114	0.663714	0.60814	0.653166	0.54748	0.503226	0.539464	0.525061	0.838994	0.873509	0.314264	0.491081	0.655255	0.629889	0.444753	0.465092	0.545008
Liberia	LDC	1.13002	1.12072	0.886571	0.663493	0.790218	0.97312	1.09303	1.1536	1.12941	1.48313	1.61422	1.3854	1.6375	1.57358	1.53214	1.48935	1.68449	1.55834	2.00783	1.51058	1.3559	1.41944	1.73628	1.89039	1.44684	1.56913	1.60024	1.57498	1.50588	0.966243	0.851406	0.453688	0.295959	0.311143	0.387906	0.404211	0.452454	0.536144	0.66451	0.612928	0.445174	0.368075	0.455269	0.501021	0.411367	0.350518	0.498714	0.460786
Djibouti	LDC	0.48966	0.458451	0.426166	0.299177	0.280882	0.262587	0.246444	0.230302	0.215235	0.202321	0.191559	0.0602659	0.112999	0.199093	0.144208	0.0990082	0.0893227	0.0807132	0.073484	0.0745601	0.109302	0.288414	0.236201	0.294135	0.48824	0.20138	0.135396	0.148798	0.131802	0.099457	0.0900254	0.216788	0.222663	0.168343	0.144496	0.152717	0.237034	0.268027	0.337604	0.324303	0.230133	0.308642	0.21337	0.369526	0.312261	0.457727	0.403961	0.444096
Armenia	LLDC																																		0.016982	0.0589784	0.0257334	0.0198661	0.026039	0.0419965	0.0781369	0.0818305	0.135049	0.0939783	0.0711262	0.314378	0.201845	0.166793	0.264816
Bangladesh	LDC	0.0988797	0.102237	0.102173	0.109086	0.118951	0.114422	0.104428	0.112282	0.110628	0.146241	0.141778	0.134742	0.134103	0.142296	0.150221	0.152724	0.162978	0.165609	0.160331	0.159585	0.159992	0.163209	0.1696	0.130665	0.132815	0.13396	0.131908	0.151328	0.152845	0.148159	0.136008	0.144116	0.185199	0.123881	0.114027	0.129244	0.143177	0.157083	0.145117	0.162845	0.184754	0.229133	0.257636	0.232221	0.220494	0.231356	0.230559	0.231598
Hungary		0.00637556	0.00637556	0.041807	0.0498541	0.0802237	0.11549	0.110733	0.433288	0.155829	0.155523	0.189417	0.167455	0.183544	0.134802	0.175572	0.186561	0.159636	0.165845	0.198897	0.188492	0.138495	0.209378	0.263824	0.252918	0.186395	0.252692	0.389928	0.325144	0.297782	0.235224	0.203275	0.133757	0.155866	0.194571	0.190405	0.212604	0.24813	0.29119	0.242532	0.30343	0.303417	0.321482	0.339495	0.284618	0.281632	0.283455	0.222558	0.261851
Central African Republic	LDC, LLDC	0.0483366	0.0483366	0.0706458	0.0910959	0.0669276	0.109687	0.0650685	0.0632094	0.10411	0.122701	0.0799413	0.0799413	0.0762231	0.055773	0.055773	0.0830434	0.0801108	0.0272084	0.0153704	0.0293607	0.00107618		0.0225997	0.00568484	0.0444272	0.0605698	0.0608738	0.061646	0.0644063	0.0624182	0.0204474	0.0204474	0.0402248	0.033757	0.0218302	0.0151768	0.0401173	0.0241683	0.0393978	0.0318979	0.0339989	0.0316047	0.0811704	0.0874745	0.089379	0.0793006	0.144421	0.124264
Honduras		0.0783365	0.0274904	0.0527297	0.0749491	0.0652063	0.0588001	0.0877385	0.13548	0.0874953	0.108222	0.0837417	0.118926	0.0646046	0.121419	0.0945054	0.104564	0.170045	0.129406	0.137732	0.171636	0.144465	0.206699	0.181206	0.095588	0.106587	0.141334	0.132895	0.136624	0.115403	0.110161	0.121055	0.12403	0.137781	0.0840203	0.155217	0.244392	0.382924	0.271902	0.391173	0.234369	0.341937	0.137105	0.196547	0.313825	0.507294	0.455271	0.384167	0.36291
India		0.131559	0.11107	0.121917	0.185923	0.190452	0.195862	0.179631	0.184674	0.175695	0.200704	0.212314	0.157263	0.16514	0.215385	0.197389	0.200352	0.201343	0.20099	0.195021	0.186603	0.182548	0.17186	0.191754	0.198183	0.191662	0.181504	0.161072	0.17659	0.20868	0.200348	0.200489	0.196409	0.186704	0.190044	0.188367	0.212866	0.192172	0.193214	0.173462	0.171418	0.201322	0.20273	0.207412	0.196165	0.182274	0.189577	0.188622	0.219787
Mali	LDC, LLDC			0.0074364							0.0055773			0.00709709	0.00607915	0.00661812	0.0130137	0.0111546	0.0111546	0.00851257	0.0167319		0.0223092	0.0018591	0.0130137	0.0590015	0.0430065	0.0836567	0.0443224	0.0437359	0.0608579	0.0512691	0.0456918	0.0549873	0.0165355	0.0390411	0.00616381	0.0154593	0.0259278	0.0394391	0.0312305	0.048112	0.0348412	0.0827956	0.0727065	0.136306	0.144808	0.153266	0.169853
Zimbabwe	LLDC	0.14343	0.148028	0.136483	0.173073	0.175519	0.192738	0.186281	0.192738	0.188433	0.156441	0.1447	0.150374	0.132666	0.103413	0.0832584	0.0634944	0.0645706	0.0398185	0.0301329	0.0939313	0.0570374	0.0333615	0.0225997	0.00968559	0.00430471	0.00968559	0.0107618	0.00430471	0.00430471	0.00138013	0.00293528	0.0318979	0.172656	0.270515	0.295037	0.282695	0.234254	0.15109	0.157155	0.0915995	0.0431179	0.0142609	0.0202991	0.0174379	0.0145014	0.0593421	0.0253413	0.0368526
Swaziland	LLDC																																				0.000303958	0.815444	0.648556	0.733002	0.759054	0.466674	0.526936	0.957763	1.05632	0.892869	0.294002	0.224806	0.135899
Iraq		0.0244965	0.0314959	0.0312893	0.0388038	0.0165716	0.0267608	0.0270693	0.0181141	0.0191443	0.0208935	0.0249069	0.00792491	0.0695751	0.108583	0.120829	0.087174	0.078117	0.0758527	0.403	0.457735	0.0743102	0.0543423	0.0452852	0.0373603	0.0396246	0.035096	0.035096	0.0339639	0.0237747	0.0237747	0.00113213	0.00339639	0.0124534	0.0237747	0.0294354	0.0731781	0.060518	0.0737951	0.076266	0.0588708	0.0883062	0.0633993	0.0254029	0.025648	0.0380155	0.0918999	0.0862856	0.122919
Bolivia (Plurinational State of)	LLDC	0.00997178	0.151239	0.147915	0.14975	0.132957	0.162959	0.175293	0.0971804	0.17783	0.123772	0.231013	0.172844	0.249295	0.242647	0.244309	0.0917923	0.136466	0.141548	0.176601	0.229156	0.176242	0.0335856	0.0434683	0.0684819	0.0734678	0.0624594	0.0644988	0.0395157	0.0710445	0.0936606	0.037582	0.0419641	0.0824219	0.11282	0.051247	0.0535575	0.0757498	0.0881675	0.0785493	0.249583	0.176781	0.142454	0.0799694	0.0960055	0.117228	0.118452	0.0867336	0.192684
Lesotho	LDC, LLDC																			0.110846	0.198016	0.19694	0.241064	0.323929	0.251825	0.231378	0.214159	0.210931													0.0740203	0.115412	0.217292	0.123637	0.0977498	0.0774568	0.0869487	0.0959509	0.109562
Rwanda	LDC, LLDC				0.0111546	0.0111546	0.0111546							0.0092955	0.0092955	0.0055773	0.00215235	0.00215235	0.00215235	0.00322853	0.0129141	0.00645706	0.00322853	0.00430471	0.00753324	0.0161426	0.00753324	0.0236759	0.00645706	0.00430471	0.00430471	0.0129141	0.0301329	0.00860941	0.00430471	0.00430471	0.00293528	0.00665348	0.00587055	0.0018591	0.00508763	0.0037182	0.0074364	0.00479438		0.0018591	0.0362968	0.0707344	0.0913782
Guinea-Bissau	SIDS, LDC	0.200084	0.182865	0.14877	0.155907	0.172049	0.138688	0.181078	0.233933	0.247923	0.385055	0.375421	0.410693	0.448026	0.302314	0.277562	0.532526	0.339598	0.322019	0.161719	0.417181	0.139459	0.250397	0.178876	0.162053	0.274157	0.336074	0.369214	0.360176	0.388845	0.384386	0.320022	0.414371	0.37264	0.37136	0.406324	0.425105	0.472466	0.39201	0.354478	0.257774	0.24855	0.245499	0.151844	0.085169	0.160136	0.0871518	0.148312	0.383041
Zambia	LDC, LLDC				0.0502503	0.0816011	0.107882	0.185176	0.234836	0.201372	0.637102	0.445497	0.573	0.285484	0.13296	0.269843	0.07318	0.0807132	0.0581135	0.0527327	0.103313	0.085018	0.103313	0.0581135	0.0376662	0.00968559	0.00538088	0.00538088	0.00860941	0.0312091	0.00645706	0.0301329	0.0390463	0.0634944	0.0247628	0.0371793	0.0275905	0.01451	0.0139903	0.0145434	0.0320221	0.0198608	0.0468287	0.0741593	0.0751841	0.114761	0.0729863	0.0731827	0.0450692
Guatemala		0.0447083	0.0377146	0.0401822	0.0516404	0.0738784	0.045315	0.0578463	0.038958	0.045171	0.0498852	0.0458518	0.0564411	0.0550509	0.0603826	0.068702	0.0625618	0.0594473	0.0697883	0.0837022	0.0751235	0.0676174	0.0535346	0.0450337	0.0457652	0.0390654	0.0251313	0.0474559	0.0955375	0.0671074	0.0901778	0.0572568	0.0563503	0.0468013	0.052044	0.0647425	0.0285794	0.0566053	0.0907332	0.0982875	0.0979152	0.117292	0.334626	0.313996	0.155913	0.404686	0.31612	0.24982	0.199386
Lao People's Democratic Republic	LDC, LLDC		0.156557	0.072564	0.0176018	0.0388936	0.0625487	0.0784341	0.0959616	0.035333	0.028408	0.0182188	0.0501442	0.0319092	0.0436437	0.0352008																		0.016982	0.150253	0.130132	0.0650931	0.0907062	0.0621682	0.0752381	0.123455	0.109037	0.102375	0.113247	0.111283	0.102621	0.0813217	0.0873539	0.0846863
Turkmenistan	LLDC																																		0.0226426	0.00339639	0.00679278	0.0190425	0.00339639		0.00113213	0.00895517	0.00308154	0.026557	0.03438	0.0511583	0.0461146	0.053114	0.0705092
United Republic of Tanzania	LDC	0.171937	0.161538	0.126012	0.226853	0.217686	0.271114	0.264915	0.287111	0.227846	0.175527	0.19053	0.242015	0.189067	0.195147	0.371971	0.286784	0.304026	0.309749	0.209609	0.213094	0.207878	0.162889	0.169599	0.193934	0.206143	0.206447	0.178701	0.229188	0.212655	0.23718	0.192384	0.151985	0.102272	0.111198	0.0683803	0.18562	0.109421	0.0864208	0.118557	0.152995	0.163242	0.178726	0.1733	0.138158	0.173729	0.151671	0.13134	0.0481184
Pakistan		0.058717	0.0672455	0.0897096	0.10342	0.105862	0.14484	0.128044	0.0956391	0.109778	0.0753687	0.0942496	0.0676728	0.0678836	0.0873484	0.0936976	0.148298	0.157243	0.191638	0.114906	0.0916672	0.100195	0.0923329	0.115507	0.104579	0.118912	0.100931	0.107832	0.116097	0.108757	0.122376	0.117554	0.122199	0.138057	0.102243	0.100633	0.0987714	0.100223	0.105809	0.118148	0.0990137	0.0855857	0.084262	0.093791	0.104862	0.0946829	0.0623281	0.0750751	0.0589555
Paraguay	LLDC																				0.00995206	0.00988694	0.00493515	0.00893027	0.0100881	0.00893027	0.00315791	0.00556036	0.0075496	0.0148698	0.0193571	0.0324515	0.0290045	0.0506315	0.0730875	0.0542451	0.0802886	0.0578002	0.0536331	0.0362484	0.0336639	0.0389431	0.0241502	0.0202624	0.0329951	0.0413103	0.0260497	0.0411829	0.0595405
Mongolia	LLDC																0.195859	0.0758527	0.123402	0.123402	0.113213	0.0939668	0.0758527	0.0826455	0.112081	0.0849098	0.134724	0.113213	0.109817	0.0973632	0.0950989			0.00586728		0.00339639	0.00452852	0.00792491	0.00226426	0.00452852	0.026039	0.0384924	0.0305675	0.0339639	0.0168091	0.0249069	0.0226426	0.0475495	0.0477179
Tajikistan	LLDC																																		0.00566065	0.00452852	0.00339639	0.00139907	0.00566065	0.00452852	0.00397825	0.00813154	0.0179103	0.028252	0.0262963	0.0201683	0.0553783	0.0506431	0.0509516
Malawi	LDC, LLDC	0.0111546	0.0092955	0.0092955	0.0092955	0.0092955	0.0092955	0.018591	0.0167319	0.0092955	0.0404078	0.0295492	0.0223092	0.0128173	0.0297456	0.0103717	0.0207433	0.00479438	0.0143938	0.0109796	0.0114479	0.0103717	0.0114479	0.0143831	0.0055773	0.00774036	0.0037182	0.000303958	0.00588126	0.0074364	0.00293528	0.0018591	0.00293528	0.0018591	0.00293528	0.00293528	0.00293528	0.015949	0.0055773	0.0142428	0.0362968	0.00616381	0.00401145	0.0112514	0.01448	0.00909908	0.0341564	0.032775	0.0618317
Sudan (former)	LDC	0.0163391	0.0195676	0.019764	0.0176117	0.0109582	0.0186878	0.0176117	0.0194708	0.00831616	0.00723998	0.0128173	0.0128173	0.0221128	0.00723998	0.00723998	0.00538088	0.00508763	0.00430471	0.00430471	0.0165355	0.0139042	0.0202537	0.0289599	0.00831616	0.00958875	0.00322853	0.00802291	0.0037182	0.0173184	0.0183946	0.0165355	0.00939234	0.0104685	0.0158494	0.0139903	0.0150665	0.0161426	0.0198608	0.0161426	0.0169256	0.0169256	0.0155561	0.0115447	0.00753324	0.00939234	0.0289265	0.0280802	0.0222096
Nepal	LDC, LLDC																									0.00566065	0.00226426	0.00113213	0.00226426	0.00226426	0.00113213					0.00195576	0.00391152	0.00195576			0.00195576	0.00195576		0.00113213	0.00113213	0.00113213	0.00226426	0.00339639	0.00874854
Niger	LDC, LLDC		0.00334353				0.0092955	0.0092955	0.0092955	0.0092955	0.00430471	0.00430471	0.00430471				0.00107618	0.00215235	0.00322853	0.00968559	0.00753324	0.0207513	0.0129141	0.00538088	0.00430471	0.00645706	0.0129141	0.0150665	0.0107618	0.0376689	0.0195676	0.0238723	0.0163391	0.0074364	0.0103717	0.0178081	0.0128173	0.0171854	0.00587055	0.00802291	0.0120344	0.00909908	0.00802291	0.00694673	0.00616381	0.00587055	0.00587055	0.00665348	0.00958875
Kenya		0.0760184	0.0786605	0.060777	0.0693423	0.0787346	0.0963463	0.0728641	0.0651451	0.070526	0.088475	0.0795723	0.0752903	0.0448247	0.098935	0.050367	0.0292035	0.0303479	0.0304654	0.015564	0.0355684	0.0307179	0.0409039	0.0390569	0.0294802	0.0259356	0.0261728	0.0254006	0.0278522	0.0335538	0.0378525	0.0257727	0.026557	0.0203885	0.0403856	0.0333016	0.0314784	0.0650416	0.0866675	0.0902968	0.0795864	0.123117	0.0715655	0.0495369	0.0946557	0.0818731	0.0733999	0.0394631	0.0197792
Uzbekistan	LLDC																																			0.0215134	0.0109109	0.0100873	0.0174619	0.0148224	0.00586728	0.0136903	0.0097788	0.0109109	0.0167782	0.0167782	0.018734	0.0226455	0.0394237
Chad	LDC, LLDC	0.0130137	0.0111546	0.0111546	0.0111546		0.0111546	0.0111546	0.0111546	0.0111546		0.0092955	0.0092955	0.0195029	0.0092955	0.018591																			0.0316047	0.0128173	0.0437331	0.0297456				0.0018591	0.018591	0.0223092	0.0018591	0.0018591	0.0327777	0.0122308	0.0106756
Uganda	LDC, LLDC				0.0055773		0.0037182			0.0037182	0.0258282	0.0419709	0.0139903	0.018295	0.0129141																												0.0018591	0.00293528	0.0018591	0.0037182	0.0018591	0.00107618	0.00538088
Ethiopia	LDC, LLDC																																										0.0018591	0.0018591		0.0018591	0.00293528	0.0018591	0.0018591
Netherlands Antilles (former)		1.66793	1.96425	2.52601	1.90862	2.17338	2.19558	2.1136	2.21413	1.98117	2.30977	2.13107	2.10824	2.14231	2.58359	2.17732	2.43183	2.31542	2.38689	2.54742	2.57493	2.51277	2.66499	2.76427	2.67985	2.19389	2.18483	2.52609	2.32141	2.5409	2.78199	1.84596	1.94391	2.18493	1.88136	2.21389	2.17332	2.20464	1.63356	2.59878	2.5819	2.75819	2.00491	2.55291	2.68083	1.75358	2.1302	1.80213	1.94115
Serbia and Montenegro																																	0.102558	0.0311693	0.0396037	0.0448132	0.152134	0.198067	0.176716	0.127491	0.135746	0.237082	0.317707	0.274826	0.408042	0.396266
Belgium-Luxembourg		1.4409	1.26832	1.35352	1.36197	1.30045	1.29226	1.21401	1.15869	1.13478	1.18467	1.2049	1.11679	1.11446	1.16031	1.01614	1.0937	1.06832	1.06487	1.07162	1.10365	1.07106	1.0651	1.1188	1.09419	1.05926	1.11627	1.14025	1.09158	1.14028	1.3244	1.31228	1.3857	1.18561	1.23236	1.32698	1.20655	1.26198	1.34581	1.31889
Czechoslovakia		0.669532	0.75406	0.865501	0.737033	0.728185	0.718757	0.752887	0.73522	0.699495	0.619864	0.780871	0.626784	0.641442	0.660478	0.644798	0.520377	0.447487	0.424421	0.32662	0.310934	0.345995	0.327803	0.270598	0.376704	0.370245	0.470814	0.497311	0.538429	0.498233	0.444719	0.337691	0.331754
USSR		0.925252	1.10444	1.35841	1.50173	1.44243	1.4523	1.48277	1.51624	1.68245	1.77266	1.64875	1.88746	2.17866	2.36827	2.32693	2.0188	1.99567	2.05084	2.08091	2.17136	2.35783	2.26307	2.16169	2.31802	2.38261	2.40087	2.20574	2.27444	2.20747	2.26239	1.88897
Yugoslav SFR		0.0933348	0.0276847	0.04719	0.114142	0.105962	0.183336	0.169733	0.192636	0.192676	0.233971	0.248849	0.23483	0.269255	0.316787	0.254854	0.254142	0.30146	0.347216	0.267275	0.35309	0.355754	0.319608	0.390831	0.359439	0.373881	0.412864	0.426304	0.242172	0.267576	0.286168	0.189238
Ethiopia PDR		0.0092955	0.018895	0.00479897	0.00437281	0.0444901	0.0360276	0.0230653	0.0541349	0.0466985	0.0273353	0.0246144	0.0234942	0.0205589	0.0157646	0.00851257	0.0074364	0.0055773	0.0037182		0.0018591	0.0018591			0.00293528	0.00293528	0.00479438	0.00293528	0.00215235	0.00508763	0.00215235
World average		1.1333	1.15221	1.16801	1.18986	1.28377	1.34221	1.38195	1.36442	1.31897	1.47657	1.47728	1.48545	1.50992	1.5211	1.53389	1.57222	1.50754	1.56981	1.55556	1.55575	1.59948	1.57093	1.60957	1.67616	1.69936	1.71182	1.65364	1.67161	1.64184	1.61271	1.59705	1.62429	1.6237	1.58475	1.54118	1.56887	1.6152	1.65319	1.69383	1.65432	1.68257	1.6757	1.62427	1.65771	1.70718	1.64899	1.70373	1.73654
1 Countries were ranked according to decreasing WI values in 2011. Countries/nations as provided by the United Nations.
2 Economic status from the United Nations are SIDS: Small Island Developing States, LDC: Least Developed Countries.
3 Cells were left blank when values were not available.
[truncated: 3 more columns]
